# Supplementary material for: Genome-wide analysis and identification of nuclear factor Y gene family in switchgrass (Panicum virgatum L.)
Source: BMC Genomics. 2024 Dec 20;25:1218. doi: 10.1186/s12864-024-11092-6 (PMC11661050; doi:10.1186/s12864-024-11092-6)
Supplement: Supplementary file 1 — Supplementary Material 1 [file 12864_2024_11092_MOESM1_ESM.xlsx]

## Sheet: Table S1
Table S1: Basic Information of PvNF-Y genes.
Transcript ID	Genes	Chr	location start	location end	strand	Subcellular Location	Domain	Number of Motif
Pavir.2NG042700.1	PvNF-YA01	2	5219348	5222506	Reverse	Nucleus, Cytoplasm, Extracellular space, Mitochondria	CBFB_NFYA superfamily	5
Pavir.2NG583300.1	PvNF-YA02	2	69707327	69711982	Reverse	Nucleus, Chloroplast	CBFB_NFYA superfamily	5
Pavir.1KG112061.1	PvNF-YA03	1	55365565	55371546	Reverse	Nucleus, Mitochondria, Plastid	CBFB_NFYA superfamily	4
Pavir.3KG543700.1	PvNF-YA04	3	65147469	65151009	Reverse	Nucleus	CBFB_NFYA superfamily	4
Pavir.3KG551100.2	PvNF-YA05	3	65781704	65786399	Reverse	Nucleus, Cytoplasm	CBFB_NFYA superfamily	5
Pavir.9KG612800.1	PvNF-YA06	9	70399427	70402727	Forward	Nucleus, Chloroplast	CBFB_NFYA superfamily	5
Pavir.9KG392700.5	PvNF-YA07	9	55601123	55613958	Reverse	Nucleus, Chloroplast	CBFB_NFYA superfamily	6
Pavir.9KG040100.5	PvNF-YA08	9	11387982	11392086	Reverse	Nucleus	CBFB_NFYA superfamily	6
Pavir.9KG069000.2	PvNF-YA09	9	14096645	14101377	Forward	Nucleus, Cytoplasm	CBFB_NFYA superfamily	5
Pavir.2KG064700.1	PvNF-YA10	2	5430364	5435297	Reverse	Nucleus,Cytoplasm, Mitochondria, Plastid, Chloroplast	CBFB_NFYA superfamily	4
Pavir.2KG529900.14	PvNF-YA11	2	67521560	67526172	Reverse	Nucleus, Chloroplast	CBFB_NFYA superfamily	6
Pavir.1NG526800.1	PvNF-YA12	1	64525100	64528982	Reverse	Nucleus,Cytoplasm, Mitochondria, Plastid	CBFB_NFYA superfamily	4
Pavir.9NG726300.1	PvNF-YA13	9	79278410	79282148	Forward	Nucleus	CBFB_NFYA superfamily	4
Pavir.9NG184100.1	PvNF-YA14	9	14521443	14526854	Forward	Nucleus, Cytoplasm	CBFB_NFYA superfamily	5
Pavir.9NG146600.2	PvNF-YA15	9	11422304	11426533	Reverse	Nucleus	CBFB_NFYA superfamily	6
Pavir.3NG276300.1	PvNF-YA16	3	68245488	68250607	Reverse	Nucleus, Cytoplasm	CBFB_NFYA superfamily	5
Pavir.3NG282900.1	PvNF-YA17	3	67530727	67535620	Reverse	Nucleus	CBFB_NFYA superfamily	5
Pavir.2NG582200.1	PvNF-YB01	2	69601261	69602809	Reverse	Nucleus	CBFB_NFYB	0
Pavir.6KG075900.1	PvNF-YB02	6	7344291	7345910	Reverse	Nucleus	CBFB_NFYB	0
Pavir.4KG139640.1	PvNF-YB03	4	18681710	18682688	Reverse	Nucleus, Cytoplasm, Mitochondria, Chloroplast	CBFB_NFYB	0
Pavir.3KG485155.1	PvNF-YB04	3	22481235	22485275	forward	Nucleus	CBFB_NFYB	5
Pavir.3KG314300.3	PvNF-YB05	3	14892204	14894932	Reverse	Nucleus	CBFB_NFYB	2
Pavir.9KG391200.2	PvNF-YB06	9	55479155	55480199	Reverse	Nucleus	CBFB_NFYB	0
Pavir.2KG531100.1	PvNF-YB07	2	67441913	67443384	Reverse	Nucleus	CBFB_NFYB	0
Pavir.5NG619400.1	PvNF-YB08	5	72762115	72762368	Reverse	Nucleus, Mitochondria, Chloroplast	CBFB_NFYB	0
Pavir.5NG619500.1	PvNF-YB09	5	72779681	72780655	Reverse	Nucleus	Histone superfamily	0
Pavir.5NG576500.1	PvNF-YB10	5	65564937	65567895	Reverse	Nucleus	CBFB_NFYB	5
Pavir.1NG467100.1	PvNF-YB11	1	60276873	60278052	Reverse	Nucleus, Cytoplasm, Mitochondria	CBFB_NFYB	0
Pavir.1NG409819.1	PvNF-YB12	1	60990071	60996064	Reverse	Nucleus, Cytoplasm, Mitochondria	Histone superfamily	1
Pavir.9NG528800.1	PvNF-YB13	9	61707900	61709068	Reverse	Nucleus	CBFB_NFYB	0
Pavir.5KG753500.1	PvNF-YB14	5	63144574	63145671	Reverse	Nucleus, Cytoplasm, Mitochondria, Chloroplast, Cytoskeleton	CBFB_NFYB	0
Pavir.5KG607100.3	PvNF-YB15	5	56475212	56477729	Forward	Nucleus, Peroxisome	CBFB_NFYB	3
Pavir.3NG079767.2	PvNF-YB16	3	24016331	24021221	Forward	Nucleus	CBFB_NFYB	3
Pavir.3NG180531.2	PvNF-YB17	3	15700060	15702741	Reverse	Nucleus, Cytoplasm, Mitochondria, Chloroplast	CBFB_NFYB	3
Pavir.4NG231400.1	PvNF-YB18	4	19697749	19712042	Reverse	Nucleus, Cytoplasm, Mitochondria, Chloroplast	Histone superfamily	1
Pavir.6NG263700.1	PvNF-YC01	6	49092263	49093360	Forward	Nucleus, Cytoplasm, Mitochondria, Plastid	Histone superfamily	0
Pavir.6NG097100.1	PvNF-YC02	6	11445221	11447921	reverse	Nucleus, Mitochondria, Chloroplast, Plastid	Histone superfamily	1
Pavir.2NG380900.4	PvNF-YC03	2	55273202	55273624	Forward	Nucleus, Cytoplasm	Histone superfamily	0
Pavir.7NG445700.1	PvNF-YC04	7	51816818	51817713	reverse	Mitochondria, Chloroplast	Histone superfamily	0
Pavir.6KG104000.1	PvNF-YC05	6	11849288	11852114	reverse	Nucleus	Histone superfamily, CBFB_NFYB	1
Pavir.6KG339000.1	PvNF-YC06	6	48790810	48792224	forward	Nucleus, Cytoplasm, Mitochondria	Histone superfamily	0
Pavir.1KG073400.2	PvNF-YC07	1	5158047	5161859	reverse	Nucleus, Cytoplasm, Chloroplast	Histone superfamily, CBFB_NFYB	1
Pavir.9KG018900.1	PvNF-YC08	9	1050136	1055639	reverse	Nucleus, Cytoplasm, Chloroplast, Plastid	Histone superfamily, CBFB_NFYB	1
Pavir.1NG065700.5	PvNF-YC09	1	4941609	4942391	reverse	Nucleus, Cytoplasm, Plastid	Histone superfamily, CBFB_NFYB	0
Pavir.9NG568300.2	PvNF-YC10	9	73486732	73489163	forward	Nucleus, Cytoplasm, Mitochondria, Chloroplast, Plastid	Histone superfamily, CBFB_NFYB	1
Pavir.4NG275600.1	PvNF-YC11	4	48495634	48498674	forward	Nucleus, Cytoplasm, Chloroplast	Histone superfamily, CBFB_NFYB	0
Pavir.7KG370900.1	PvNF-YC12	7	55004728	55005429	Reverse	Mitochondria, Chloroplast	Histone superfamily	1

## Sheet: Table S2
Table S2: Detailed Information of cis-element analysis of PvNF-Ys in switchgrass
Elements	Element type	Sequence	length	strand	Number	Function
Light-responsive element	G-box	CACGAC	6	-	97	cis-acting regulatory element involved in light responsiveness
	GT1-motif	GGTTAAT	7	+	26	light responsive element
	Box 4	ATTAAT	6	+	52	part of a conserved DNA module involved in light responsiveness
	AE-box	AGAAACAA	8	+	7	part of a module for light response
	GATT	CTCCTGATTGGA	11	+	2	part of a light responsive element
	I-box	cCATATCCAAT	11	+	10	part of a light responsive element
	GATA-motif	AAGATAAGATT	10	-	16	part of a light responsive element
	TCT-motif	TCTTAC	6	+	25	part of a light responsive element
	MRE	AACCTAA	7	+	8	MYB binding site involved in light responsiveness
	GA-motif	ATAGATAA	8	-	6	part of a light responsive element
	ATC	AGTAATCT	8	+	5	part of a conserved DNA module involved in light responsiveness
	LAMP-element	CTTTATCA	8	-	9	part of a light responsive element
	SP-1	GGGCGG	6	+	45	part of a light responsive element
	3-AF1 binding site	TAAGAGAGGAA	10	-	7	part of a light responsive element
	TCCC	TCTCCCT	7	+	22	part of a light responsive element
Abiotic and biotic stress-responsive element	DRE	GCCGAC	6	-	19	cis-acting element involved in biotic and abiotic stress
	MBS	CAACTG	6	+	35	MYB binding site involved in drought-inducibility
	LTR	CCGAAA	6	+	13	cis-acting element involved in low-temperature responsiveness
	ARE	AAACCA	6	-	49	cis-acting regulatory element essential for the anaerobic induction
	TC-rich repeats	ATTCTCTAAC	9	+	14	cis-acting element involved in defense and stress responsiveness
	MYB	CAACTG	6	-	101	cis-acting element involved in biotic and abiotic stress
	STRE	AGGGG	5	+	129	cis-acting element involved in biotic and abiotic stress
	WUN-motif	AAATTACT	8	-	10	cis-acting element involved in biotic and abiotic stress
	GC-motif	CCCCCG	6	-	37	cis-acting element involved in biotic and abiotic stress
phytochrome-responsive	CGTCA-motif	CGTCA	5	-	68	cis-acting regulatory element involved in the MeJA-responsiveness
	TGACG-motif	TGACG	5	+	68	cis-acting regulatory element involved in the MeJA-responsiveness
	TGA-element	AACGAC	6	+	12	auxin-responsive element
	ABRE	ACGTG	5	-	92	cis-acting element involved in the abscisic acid responsiveness
	AuxRE	TCTCTC	6	+	10	auxin-responsive element
	GARE-motif	TCTGTTG	7	-	22	gibberellin-responsive element
	P-box	CCTTTTG	7	+	17	gibberellin-responsive element
	TATC-box	TATCCCA	7	+	7	cis-acting regulatory element essential for the anaerobic induction
	TCA-element	CCATCTTTTT	9	+	35	cis-acting element involved in salicylic acid responsiveness
	A-box	CCGTCC	6	-	25	cis-acting regulatory element
plant growth and development /Other elements	CAT-box	GCCACT	6	-	36	cis-acting regulatory element related to meristem expression
	CCAAT-box	CAACGG	6	+	21	MYBHv1 binding site
	MBSI	TTTTTACGGTTA	11	-	3	MYB binding site involved in flavonoid biosynthetic genes regulation
	AT-rich element	ATAGAAATCAA	10	-	2	binding site of AT-rich DNA binding protein (ATBP-1)
	RY-element	CATGCATG	8	+	5	cis-acting regulatory element involved in seed-specific regulation
	O2-site	GATGACATGG	9	-	21	cis-acting regulatory element involved in zein metabolism regulation
	HD-Zip 1	CAAT(A/T)ATTG	8.5	+	2	element involved in differentiation of the palisade mesophyll cells
	circadian	CAAAGATATC	9	-	3	cis-acting regulatory element involved in circadian control
	MSA-like	(T/C)C(T/C)AACGG(T/C)(T/C)A	8.5	-	3	cis-acting element involved in cell cycle regulation

## Sheet: Table S3
Table S3: Statistics of cis-acting elements in several genes of the PvNFY family in Panicum Virgatum.
Genes	Light-responsive	Stress-responsive	Hormone-responsive	Plant growth	Total
PvNF-YA01	13	14	8	3	40
PvNF-YA02	11	7	5	1	24
PvNF-YA03	3	8	3	3	17
PvNF-YA04	9	14	9	1	33
PvNF-YA05	8	14	7	2	31
PvNF-YA06	9	7	7	2	25
PvNF-YA07	8	11	8	1	28
PvNF-YA08	7	10	5	3	25
PvNF-YA09	1	5	5	2	13
PvNF-YA10	7	11	8	1	27
PvNF-YA11	12	4	2	1	19
PvNF-YA12	10	7	11	3	31
PvNF-YA13	7	12	5	1	25
PvNF-YA14	4	10	6	3	23
PvNF-YA15	5	12	5	6	28
PvNF-YA16	7	10	4	2	23
PvNF-YA17	8	9	7	3	27
PvNF-YB01	17	9	19	1	46
PvNF-YB02	0	0	0	0	0
PvNF-YB03	0	0	0	0	0
PvNF-YB04	0	0	0	0	0
PvNF-YB05	4	10	14	3	31
PvNF-YB06	8	7	11	4	30
PvNF-YB07	17	12	14	4	47
PvNF-YB08	11	2	12	2	27
PvNF-YB09	7	10	12	1	30
PvNF-YB10	7	12	10	2	31
PvNF-YB11	6	8	9	4	27
PvNF-YB12	14	7	11	3	35
PvNF-YB13	8	11	12	5	36
PvNF-YB14	10	1	5	1	17
PvNF-YB15	8	11	12	1	32
PvNF-YB16	11	11	7	4	33
PvNF-YB17	7	9	5	1	22
PvNF-YB18	9	11	19	1	40
PvNF-YC01	9	8	14	2	33
PvNF-YC02	6	6	4	3	19
PvNF-YC03	7	9	4	1	21
PvNF-YC04	6	14	5	2	27
PvNF-YC05	2	11	6	5	24
PvNF-YC06	7	17	9	2	35
PvNF-YC07	4	10	6	0	20
PvNF-YC08	5	13	6	0	24
PvNF-YC09	2	9	3	3	17
PvNF-YC10	10	7	5	2	24
PvNF-YC11	2	8	7	1	18
PvNF-YC12	1	7	5	0	13

## Sheet: Table S4
Table S4: The qRT-PCR primers of PvNF-Ys
Gene name	Forward/ reverse	Sequence(5'→3')
PvNFYA08	F	CTGGCATGATTCCTCCCTATG
	R	CATAAACAGGCTCCTCCGATAC
PvNFYA15	F	CACTCAAGCTCTGGCTCATT
	R	CATAAACAGGCTCCTCCGATAC
PVNFYB04	F	GTGCGTCTCCGAGTTCATATC
	R	CGTTGATGGTCTTCCTCTTCTC
PvNFYA16	F	TACAGAGAGATGGAGGGTGATAG
	R	CTTGTGTGGCTGAGCTACTT
PvNFYC07	F	TGAGGATGTGCGGATGATTT
	R	TCTGTGTGCATCCATGATCTC
PvNFYA09	F	TCATGGATGCACACAGAAGAG
	R	GGAATTATGTCCACCAGGAAGT
